# Supplementary material for: NMDA Mediated Contextual Conditioning Changes miRNA Expression
Source: PLoS One. 2011 Sep 12;6(9):e24682. doi: 10.1371/journal.pone.0024682 (PMC3171446; doi:10.1371/journal.pone.0024682)
Supplement: Data S2 — miRNA profiling after neuronal activation in embryonic cultured neuron (XLS) [file pone.0024682.s004.xls]

## Sheet: Sheet1
rno	Exp1-con-1hr-A	Exp1-con-1hr-B	Exp1-con-24hr-A	Exp1-con-24hr-B	Exp2-con-1hr-A	Exp2-con-1hr-B	Exp2-con-24hr-A	Exp2-con-24hr-B	Exp3-con-1hr-A	Exp4-con-1hr-A		Exp2-Bic-1hr	Exp3-Bic-1hr-A	Exp3-Bic-1hr-B	Exp3-Bic-1hr-C	Exp3-Bic-1hr-D	Exp4-Bic-1hr-A	Exp4-Bic-1hr-B	Exp4-Bic-1hr-C		Exp1-NMDA-1h-A	Exp2-NMDA-1h-A	Exp3-NMDA-1h-A	Exp3-NMDA-1h-B	Exp3-NMDA-1h-C	Exp3-NMDA-1h-D	Exp5-NMDA-1h-A	Exp5-NMDA-1h-C	Exp5-NMDA-1h-D	Exp5-NMDA-1h-E
rno-let-7b		9.86	9.95	9.91	8.18	8.73	8.88	9.19	9.25	9.54		8.69	9.21	9.15	9.67	9.38	9.57	9.7	9.24		9.78	8.96	9.82	9.5	9.49	9.13	9.36		9.65	9.58
rno-let-7c	9	8.57	9.09	9.28	7.62	8.33	8.33	8.51	8.36	9.13		8.38	8.44	8.58	8.45	8.46	9.16	9.15	9.09		8.97	8.3	9.32	9.09	9.12	8.79	9.04	8.64	9	9.11
rno-let-7d	10.68	10.97	10.91	11.17	9.34	9.44	9.55	9.81	8.95	10.52		9.03	9			9.32	10.15	10.36	10.33		11.1	9.67	10.97	10.36	10.38	10.1	10.1	9.79	10.02	10.01
rno-let-7e	11.18	11.3	11.27	11.45	9.57	10.22	10.36	10.48	10.28	11.37		10.19	10.55	9.94	10.06	10.42	11.38	11.33	11.21		11.44	10.27	11.68	11.3	11.29	10.94	10.99	10.7	11.18	11.18
rno-let-7i	13.02	13.46	13.66	13.77	10.62	11.64	11.78	12.08	11.56	12.65		11.67	11.71	11.78	11.79	11.65	12.3	12.36	12.54		13.46	11.8	13.35	12.72	12.63	12.24	12.18	11.61	12.09	12.24
rno-miR-100	14.98	15.77	16.08	15.36	4.04	13.55	13.67	14.11	13.52	14.61		13.41	13.63	12.34	12.41	13.33	14.2	14.54	14.53		15.44	13.5	15.41	14.69	14.78	14.4	14.48	14.04	14.02	13.79
rno-miR-101	21.32	22.15	22.34	22.15	22.87	21.16	20.76	21.3	20.74	22.12		21.53	21.22	21.02	22.24	21.02	21.79	22.28	22.17		22.7	21.39	21.81	21.99	21.26	21.05	21.43	21.34	21.09	21.2
rno-miR-103	9.8	10.13	10.04	10.08		8.8	8.93	9.16	8.37	9.11		8.92	8.53			8.39	8.95	9.16	9.36		10.18	9.01	9.59	8.64	9.14	8.79	8.95	8.21	9.07	8.8
rno-miR-106b	15.95	16.53	16.74	16.41	15.33	15.12	15.2	15.47	14.71	15.93		15.44	15.03	14.9	15.96	14.28	15.47	15.6	15.86		16.32	15.34	16.15	15.38	15.32	15.21	14.96	15.14	14.83	15.07
rno-miR-107	11.93	12.3	12.28	12.29	11.87	12.91	13.41	13.03	13.24	14.33		13.1	13.2	13.46	12.01	13.3	13.6	13.82	13.95		12.29	13.04	14.88	14	14.24	14.06	13.97	13.89	13.94	14.05
rno-miR-10a	40	40	40	40	40	40	36.5	40	40	40		40	40	40	29.21	40	40	40	40		40	40	40	40	40	40	40	40	40	40
rno-miR-122a	8.29	21.51	21.7	22.05	22.09	20.81	21.16	21.13	20.75	21.49		21.29	21.13	20.44	22.16	20.65	21.11	21.43	21.09		21.63	21.26	21.67	21.21	20.95	20.58	21.13	21.16		21.45
rno-miR-125a	14.8	15.06	15.19	14.68	12.95	13.08	13.09	13.13	13.15	14.32		13.07	13.12	12	13.27	13.03	14.11	14.02	14.22		15.23	12.78	14.63	14.23	14.14	13.97	13.54	13.3	13.3	13.23
rno-miR-125b	8.4	9.36	9.16	9.31	8.21	8.44	8.41	8.59	8.22	9.17		6.61	8.28	8.75	8.16	8.41	8.55	8.87	8.97		9.3	8.24	9.58	8.99	9.02	8.96	8.1	8.66	8.52	8.55
rno-miR-126	21.72	22.23	22.49	22.27	22.1	20.33	21.08	21.11	20.43	21.51		20.87	20.76	21.17	21.26	20.64	21.26	21.57	21.53		22.47	20.98	21.47	20.97	20.49	20.2	20.97	20.56	20.74	20.99
rno-miR-126*	20.2	20.18	20.74	21.11	20.35	19.81	19.66	19.67	20.25	21.04		19.99	20.81	20.28	21.32	20.56	20.59	20.82	20.78		20.38	19.7	21.09	20.2	20.24	20.14	20.31	20.17	20.07	20.21
rno-miR-128a	15.57	15.73	15.59	15.7	13.06	13.38	12.78	12.78	11.71	13.72		13.22	12.26	12.6	12.17	12.33	13.6	13.31	13.82		15.76	13.13	12.86	12.73	13.06	12.14	12.97	12.95	12.96	13.08
rno-miR-128b	24.81		23.8	22.33	13.4	20.09	16.64	19.95	13.99	20		15.62	15	15.41	15.19	14.72	17.16		21.47		23.28	23.05	19.41	21.6	19.26	17.69	16.2	24.48	19.01	21.54
rno-miR-130a	12.08	12.68	12.67	12.74	7.4	10.96	11.05	11.13	11.01	12.07		10.79	10.94	11.2	10.8	11.01	11.59	11.83	11.75		12.45	10.87	12.05	11.58	11.65	11.39	11.36	11.17	11.24	11.17
rno-miR-130b	18.34	18.86	18.83	18.6	19.08	17.35	17.06	17.91	17.92	18.09		17.29	18.06	17.69	19.6	17.91	18.22	18.15	18.07		18.51	17.54	18.75	18.37	18.13	18.2	17.64	17.78	17.64	17.53
rno-miR-132	8.69	9.36	9.21	9.08	7.24	8.16	7.63	8.24	8.4	8.99		8.18	8.76	8.81	8.81	8.33	8.37	9.06	8.93		9.07	8.09	10.27	9.35	9.38	9.29	9.26	8.5	9.02	8.78
rno-miR-133a	16.71	17.15	17.14	16.74	16.81	16.34	16.49	16.65	16.72	16.13		17.07	17.06	16.63	17.49	16.64	16.15	16.05	16.14		17.08	16.77	17.67	17.09	16.71	16.57	16.59	16.21	16.02	16.2
rno-miR-135a	12.3	12.8	13.09	12.83	12.12	11.86	12.15	12.35	11.99	12.58		12.2	12.39	12.31	12.13	12.15	12.12	12.23	12.23		12.66	12.11	13.44	12.88	13.16	12.49	12.18	11.91	11.87	12.01
rno-miR-135b	11.64	12.07	12.22	12.25	11.66	11.4	11.72	11.78	11.45	11.86		11.66	11.73	11.39	11.42	11.43	11.59	11.65	12.05		12.06	11.48	13.02	12.31	12.2	11.54	11.63	11.27	11.64	11.79
rno-miR-136	18.99	18.66	18.97	19.16	17.62	17.18	17.48	17.71	16.95	18.67		17.55	17.82	17.95	18.13	17.19	18.28	18.42	18.83		18.97	17.71	19.1	18.82	18.05	17.38	17.51	17.47	17.46	17.95
rno-miR-138	33.27	28.92	36.96	40	25.27	21.94	23.05	23.07	21.82	22.11		23.9	22	23.76	22.69	21.39	22.08	22.33	22.98		40	22.79	22.47	21.87	22.26	21.21	21.85	20.91	20.8	21.59
rno-miR-139	17.69	17.7	17.58	17.4	16.22	15.6	15.81	15.99	15.02	16.24		16.14	15.02	15.3	16.1	15.01	15.99	16.35	16.35		17.56	16.18	16	15.51	15.14	15.08	15.45	15.77	15.73	15.45
rno-miR-141	25.02	25.51	26.22	27.17	25.34	25.03	25.29	25.87	24.48	26.72		25.23	24.96	24.85	24.74	24.19	25	25.2	25.11		28.11	24.78	25.58	24.97	25.18	25.03	25.25	25.68	25.22	25.38
rno-miR-142-5p	37.59	40	30.03	40	29.61	40	27.63	40	40	40		40	40	40	32.12	31.97	28.62	28.11	40		40	40	29.93	29.09	33.08	40	40	29.53	30.14	28.76
rno-miR-143	21.39	22.09	22.26	22.61	22.07	20.73	21.33	21.12	21.38	22.04		21.32	21.86	21.53	21.77	21.26	22.45	22.07	21.73		22.52	21.71	22.1	21.9	21.97	21.25	21.78	21.31	21.93	21.83
rno-miR-144	40	40	40	40	40	40	40	40	40	40		40	40	17.19	40	40	40	40	40		40	40	40	40	40	40	40	40	40	40
rno-miR-145	24.11	24.33	25.02	24.98	24.48	23.23	23.87	23.65	22.9	23.83		23.24	23.18	23.32	23.05	23.12	24.01	24.47	24.02		25.2	23.63	23.68	23.46	23.14	23.19	23.58	22.53	23.47	23.59
rno-miR-146	24.33	24.61	23.79	24.06	23.09	20.79	20.23	20.87	19.18	19.17		21.26	19.06	19.58	19.86	18.66	18.55	18.81	18.76		23.24	21.27	20.17	19.62	19.37	18.97	18.77	18.82	18.45	18.81
rno-miR-148b	18.6	19.05	19.11	19.13	18.17	17.45	17.43	17.86	16.72	18		17.7	17	17.03	17.3	16.47	18.02	18.12	18.07		19.25	18.05	18.21	17.72	17.27	17.19	17.32	17.34	17.12	17.37
rno-miR-150	21.92	22.3	22.26	22.22	20.83	21.1	21.11	21.17	21.14	22.17		21.13	21.13	21.01	21.9	21	21.79	22.08	21.93		22.09	21.08	22.1	21.37	21.42	21.27	21.61	21.7	21.28	21.24
rno-miR-152	22.18	22.34	22.75	22.39	21.6	21.02	21.01	20.94	20.62	21.31		21.11	20.67	21.28	21.56	20.5	21.07	21.13	20.77		22.45	21.42	21.42	20.49	20.74	20.34	20.69	20.66	20.09	20.13
rno-miR-154	40	40	40	40	40	40	40	40	40	40		40	40	40	40	40	40	40	40		40	40	40	40	40	40	40	40	40	40
rno-miR-15b	16.64	17.1	17.43	17.13	16.01	15.86	16.05	16.32	16.07	16.49		15.84	16.13	16.28	16.87	15.89	16.22	16.57	16.6		17.03	16.15	16.83	16.22	16.13	16.01	16.39	16.11	16.14	16.14
rno-miR-16	11.09	11.77	12.05	12.03	10.55	10.55	10.61	10.9	10.55	11.39		10.32	11.09	10.42	10.61	10.54	11.12	11.19	11.42		11.57	10.38	11.85	11.34	11.4	10.9	11.12	10.99	11.1	11.13
rno-miR-17	13.83	14.54	14.8	14.52	13.75	13.69	13.81	14.13	13.29	14.38		13.7	13.36	13.09	14.89	13.62	14.1	14.48	14.44		14.75	13.52	14.35	13.77	13.74	13.56	14.22	13.92	13.61	13.72
rno-miR-181a	9.93	10.06	10.21	10.11	9.47	9.29	9.24	9.56	9.21	9.82		9.56	9.64	9.35	9.84	9.49	9.52	9.93	9.85		10.2	9.62	10	9.96	9.78	9.17	9.68	9.47	9.51	9.49
rno-miR-181b	12.67	13.29	13.65	13.48	12.09	11.91	11.8	12.18	12.05	12.62		11.61	12.12	11.68	11.61	12.17	12.71	12.99	12.75		13.14	11.86	13.71	13.02	13.15	12.66	12.5	12.04	12.09	12.37
rno-miR-181c	13.41	13.53	13.69	13.56	12.94	12.49	12.33	12.74	12.16	13		12.56	12.31	12.24	12.38	12.28	12.47	12.61	13.1		13.81	12.35	13.29	12.59	12.59	12.41	12.51	12.36	12.42	12.51
rno-miR-183	20.17	20.37	20.5	20.04	19.7	19.21	19.26	19.12	21.38	21.04		19.27	21.71	21.38	22.19	21.45	21.08	20.87	20.81		20.32	19.31	22.69	21.99	21.65	21.44	20.63	20.01	20.3	20.32
rno-miR-184	22.35	22.21	22.1	22.26	21.86	21.85	21.84	21.33	20.67	22.08		22.22	21.04	21.36	21.85	20.38	21.81	21.88	22.18		22.12	22.21	21.52	20.95	20.98	20.59	21.43	21.49	21.16	21.27
rno-miR-185	17.43	17.8	17.62	17.7	16.75	15.64	15.62	15.92	15.18	16.59		16.06	15.6	15.89	15.3	15.49	16.48	16.35	16.83		17.58	16.19	16.82	16.32	16.07	15.74	15.97	15.81	15.79	15.87
rno-miR-186	14.59	15.37	15.24	15.2	13.06	13.16	13.29	13.67	12.92	14.46		13.24	13.13	13.15	13.07	13.07	14.14	14.25	14.49		15.32	13.28	14.54	14.22	13.75	13.68	13.69	13.62	13.67	13.73
rno-miR-18	19.42	19.96	20.09	20.25	19.09	18.96	19.18	19.29	18.24	19.45		19.26	18.45	18.7	18.81	18.32	19.07	19.43	19.35		19.79	19.35	19.34	18.74	18.64	18.32	18.85	18.88	18.6	18.78
rno-miR-190	27.11	27.28	27.65	27.99	27.45	26.05	26.13	26.98	25.29	26.43		26.52	25.94	26.32	26.8	25.41	26.02	26.04	26.45		28	26.82	25.89	25.59	25.43	25.34	25.14	25.31	25.26	25.1
rno-miR-191	9.82	10.26	10.44	10.06		9.08	9.09	9.11	9.15	9.68		9.45	9.49	9.69	9.48	9.28	9.43	9.48	9.68		10.27	9.17	10.28	9.62	10.03	9.51	9.66	9.22	9.34	9.31
rno-miR-193	19.64	19.69	20.11	20.25	19.73	19.41	19.53	19.57	19.99	20.48		19.65	20.66	20.96	20.98	20.23	20.23	20.33	20.49		19.88	19.77	21.77	21.36	20.73	20.11	19.57	19.9	19.64	20.05
rno-miR-194	16.08	16.2	16.31	16.21	15.8	15.6	15.7	15.79	15.2	16.35		16	15.27	15.76	15.75	15.26	16.13	16.32	16.29		16.19	15.85	15.47	15.85	15.47	14.93	15.51	15.61	15.19	15.47
rno-miR-195	15.53	16.06	16.66	16.3	16.54	15.4	15.34	15.89	15.41	16.58		15.49	15.48	15.4	16.62	15.58	16.52	16.47	16.45		16.25	15.8	16.05	15.66	15.98	15.63	15.91	15.77	15.4	15.87
rno-miR-196a	40	40	40	40	40	40	40	40	40	40		40	40	35.87	34.28	40	40	40	40		40	40	40	40	40	40	28.55	40	40	40
rno-miR-196b	40	36.57	38.18	40	40	33.54	38.18	40	34.54	28.69		40	29.8	29.56	33.55	28.99	29.06	26.2	30.89		33.63	30.32	29.9	40	30.25	26.25	29.65	40	40	40
rno-miR-199a	22.23	23.02	23.47	23.47	22.16	22.01	22.74	22.1	22.56	23.34		21.96	22.92	22.7	22.98	22.57	23.81	23.71	23.02		23.05	22.73	22.97	23.13	23.05	22.58	22.96	22.42	23.34	23.76
rno-miR-19a	12.27	12.79	13.03	13.06	11.67	12.02	12.19	12.44	11.81	12.31		12.1	11.9	11.77	12.1	11.71	12.19	12.36	12.61		13.01	12.21	12.49	11.99	11.81	11.98	12.21	12.05	12.07	12.12
rno-miR-19b	12.16	12.59	12.81	12.86	11	11.36	11.77	11.91	11.13	11.59		11.67	11.24	11.05	11.22	11.17	11.45	11.73	12.11		12.66	11.55	11.78	11	11.28	11.09	11.45	11.35	11.37	11.41
rno-miR-200a	27.79	31.02	27.94	30.85	26.9	25.97	26.9	27.51	26.13	25.02		31.3	27.19	25.76	29.32	25.73	25.77	26.36	26.91		26.73	27.15	26.81	27.88	26.44	25.22	26.6	25.22	25.39	25.64
rno-miR-200b	40	35.8	40	40	40	40	40	40	40	37.24		40	40	33.8	28.71	37.71	35.52	28.26	40		40	40	40	34.43	37.89	31.1	40	36.04	33.23	35.82
rno-miR-200c	20.81	21.65	21.42	21.32	20.95	20.55	20.6	20.76	20.78	21.49		20.52	20.88	20.94	21.16	20.57	21.15	21.2	21.19		21.08	20.23	21.71	21.24	22.03	21.87	21.05	20.84	21	20.99
rno-miR-205	20.14	20.28	20.45	20.77	22.21	22.1	22.28	23	22.88	23.51		22.66	22.85	23.07	25.44	26.05	23.04	24.34	25.01		20.38	22.3	24.89	23.29	23.52	23.4	22.82	23.34	22.52	23.08
rno-miR-206	20.95	20.87	21.14	21.8	19.98	19.8	19.21	20.06	19.52	21.02		19.78	19.77	19.84	20.25	19.24	20.9	20.97	20.54		20.86	19.71	21.05	20.81	20.56	20.17	20.16	20.21	20.08	20.06
rno-miR-208	28.65	40	40	40	29.92	28.24	27.54	40	29.9	35.34		30.64	34.84	29.93	28.91	31.44	40	29.9	40		40	40	28.85	40	40	28.48	28.45	28.4	28.29	40
rno-miR-20	13.37	13.96	14.19	14.36	12.79	12.85	12.62	13.26	12.35	14.05		13.14	12.69	12.57	12.73	12.34	13.59	13.63	13.96		13.8	12.97	13.93	13.15	13.11	13.06	13.39	13.18	13.07	13.17
rno-miR-21	16.84	17.62	17.79	18.04	16.7	15.74	16.58	16.24	15.49	17.08		16.08	16.03	15.57	16.25	15.53	16.03	16.12	16.22		17.01	16.02	16.91	16.42	16.54	15.89	15.65	15.53	15.43	15.92
rno-miR-210	17.15	17.48	17.56	17.36	17.6	16.62	17.02	17.21	17.35	17.28		16.84	16.49	18.05	17.4	17.28	17.26	17.34	17.24		17.06	16.88	18.2	17.4	17.43	17.44	17.2	17.08	17.02	17.18
rno-miR-212	12.22	12.48	12.62	12.4	11.39	11.31	11.29	11.58	11.68	11.98		11.19	11.88	11.32	11.83	11.4	11.52	11.76	12		12.56	11.15	13.11	12.24	12.32	11.91	12.27	11.82	12.06	11.92
rno-miR-213	19.06	19.17	19.79	19.5	19.23	18.24	18.67	18.84	17.75	18.65		18.49	17.76	18.4	18.55	17.72	18.39	18.71	18.63		19.41	18.62	18.66	18.1	17.89	18.05	18.39	18.36	18.21	18.34
rno-miR-214	18.12	18.27	18.34	18.77	17.63	17.22	17.64	17.66	17.36	18.09		17.48	17.56	17.63	17.3	17.33	18.03	18.25	17.94		18.09	17.75	18.1	18.1	17.47	17.27	17.7	17.3	17.81	17.78
rno-miR-216	40	35.08	40	31.63	33.52	40	40	37.19	40	39.8		40	40	40	40	40	35.01	31.05	32.25		40	40	40	40	40	40	40	36.76	40	40
rno-miR-218	12.16	12.43	12.51	12.54	7.7	11.29	11.48	11.57	10.8	12.15		11.66	11.52	11.25	11.58	11.22	11.83	12.06	12.23		12.36	11.55	12.42	12.01	11.97	11.44	11.51	11.26	11.35	11.48
rno-miR-219	21.17	20.76	20.92	21.25	22.14	21.62	22.06	22.14	22.17	22.82		22.04	22.65	22.32	23.12	22.59	22.9	23.32	22.73		21.14	22.09	23.28	22.62	22.79	22.35	22.09	22.11	22.15	22.28
rno-miR-22	14.71	14.52	14.68	14.67	14.07	13.49	13.62	13.78	13.19	13.86		13.57	13.6	13.26	13.58	13.22	13.72	13.97	14.06		15.03	13.62	14.07	13.66	13.57	13.3	13.41	13.54	13.43	13.53
rno-miR-222	11.45	12.03	11.93	11.84	11	10.67	10.59	10.79	10.72	11.29		10.93	10.76	10.87	11.19	10.73	11.11	11.21	11.43		12.02	10.9	11.72	11.06	11.11	10.71	11.09	10.8	10.76	10.69
rno-miR-223	26.13	26.97	26.39	28.2	26.97	26.13	26.03	27.54	26.66	26.12		27.08	26.69	27.99	27.74	28.54	26.02	25.78	25.61		28	26.9	27.11	26.98	28.9	26.57	25.74	25.96	26.11	26.46
rno-miR-23a	13.2	13.66	13.66	13.7	12.93	12.3	12.06	12.42	11.56	12.45		12.33	11.58	11.24	2.76	11.54	12.1	12.4	12.35		13.88	12.5	12.73	12.13	12.35	12.08	11.8	11.81	11.47	11.53
rno-miR-23b	11.93	12.26	12.33	12.22	11.37	11.18	11.35	11.44	11.39	11.46		11.39	11.49	11.42	11.79	11.38	11.45	11.42	11.39		12.3	11.24	12.22	11.36	11.42	11.16	11.5	11.23	11.19	11.2
rno-miR-24	14.68	14.73	15.04	14.84	13.51	13.34	13.26	13.58	12.87	13.43		13.63	13.06	12.65	13.35	13.08	13.18	13.54	13.55		15.09	13.52	13.7	12.98	13.12	12.95	13.14	13.01	12.95	13.06
rno-miR-25	16.01	16.32	16.5	16.65	15.59	15.39	15.32	15.71	15.49	15.88		15.87	15.52	15.16	15.98	15.21	15.6	15.7	15.31		16.16	15.37	16.11	15.34	15.23	15.28	15.69	15.48	15.24	15.44
rno-miR-26a	13.16	13.45	13.93	13.7	12.01	11.9	11.88	12.32	11.52	12.72		12.06	11.86	12.09	12.05	11.82	12.44	12.55	12.82		13.56	12.06	12.94	12.38	12.38	12.18	12.27	12.24	12.06	12.4
rno-miR-26b	16.68	17.21	17.43	17.16	15.64	15.03	15.07	15.33	15.03	16.22		15.22	15.33	15.12	15.75	14.89	15.99	16.04	15.81		17.01	15.31	16.31	15.76	15.48	15.21	15.35	15.09	15.13	15.26
rno-miR-27a	15.86	15.29	15.9	15.9	14.98	14.29	14.57	14.54	13.65	14.56		14.53	13.87	13.75	13.96	13.7	13.95	14.34	14.25		15.94	14.54	14.9	14.31	14.07	13.64	13.51	13.43	13.45	13.7
rno-miR-27b	14.17	14.42	16.09	14.53	13.65	13.49	13.53	13.81	13.19	13.69		13.81	13.43	13.38	13.55	13.18	13.33	13.6	13.73		14.71	13.6	14.27	13.72	13.43	13.22	13.46	13.17	13.27	13.43
rno-miR-28	20.08	19.79	20.32	20.12	19.74	19.25	19.58	19.79	19.24	19.81		19.42	19.35	19.68	19.72	19.1	19.18	19.64	19.6		20.21	19.57	20.1	19.32	19.41	19.1	19.02	18.91	18.63	18.89
rno-miR-296	12.68	13.01	12.97	12.67	12.44	12.2	12.24	12.35	11.75	12.11		12.22	11.85	11.39	11.6	11.84	11.94	12.29	12.27		13	12.16	12.67	12.05	12.17	12.04	11.91	11.8	12.02	11.91
rno-miR-299	17.2	17.46	17.69	17.7	17.39	16.9	17.19	17.19	16.94	17.1		17.03	17.11	17.92	18	17.01	16.69	17.16	17.14		17.64	16.93	17.67	17.08	17.06	16.65	17.06	16.92	16.86	17.01
rno-miR-29a	14.98	15.43	15.37	15.29	15.31	14.6	14.73	14.67	14.48	15.2		14.59	14.86	14.95	15.02	14.54	15.11	15.22	15.33		15.4	14.89	16	15.26	15.02	14.62	14.66	14.79	14.43	14.8
rno-miR-29b	13.63	13.85	13.73	13.85	13.75	13.34	13.38	13.56	13.55	14.29		13.83	14.3	13.67	15.08	13.83	14	14.37	14.38		13.98	13.64	15.02	14.42	14.15	13.6	13.65	13.65	13.61	14.07
rno-miR-29c	17.5	17.93	17.82	18.13	18.29	17.16	17.07	17.33	16.97	17.63		17.48	17.32	17.11	18.31	17.17	17.45	17.63	17.81		17.85	17.47	17.75	17.21	17.02	16.51	17.13	17.26	16.96	17.24
rno-miR-30a-3p	15.64	16.49	16.41	16	15.59	14.64	15.38	15.08	14.7	15		15.02	14.68	15.26	15.87	14.5	14.72	14.74	14.72		16.05	14.83	15.19	14.55	14.57	14.45	14.97	14.44	14.35	14.51
rno-miR-30a-5p	13.12	13.4	13.53	13.36	12.43	12.39	12.28	12.65	12.29	12.61		12.22	12.42	11.98	12.55	12.28	12.4	12.73	12.66		13.46	12.44	13.01	12.58	12.4	12.22	12.41	12.18	12.35	12.39
rno-miR-30b	11.39	11.95	12.03	11.89	11.12	10.96	11.09	11.15	10.94	11.41		11.05	11.18	11.05	11.26	11.03	11.17	11.37	11.4		12.02	11.04	11.94	11.3	11.29	11.22	11.27	11	11.16	11.11
rno-miR-30c	10.33	10.87	10.89	10.52	9.52	9.82	9.77	9.95	9.8	10.15		10.02	10.01	10.01	10.09	9.69	9.98	10.09	10.1		10.78	9.84	10.61	10.11	10.09	9.73	10.04	9.76	9.89	9.74
rno-miR-30d	11.58	12.07	12.14	12.01	10.98	10.91	11.05	11.15	11.22	11.25		10.9	11.17	11.04	11.03	11.13	11.11	11.28	11.25		12.06	10.52	12	11.18	11.29	11.05	11.15	10.87	11.16	11.04
rno-miR-30e	18.58	19.03	19.17	19.2	18.02	17.18	17.28	17.37	16.25	17.43		17.28	16.73	16.46	17.64	16.31	17.22	17.39	17.4		19.05	17.37	18.02	17.49	17.22	16.76	16.76	16.68	16.43	16.82
rno-miR-32	26.11	26.61	28.34	27.01	26.27	26.42	26.27	26.48	25.28	27.18		26.05	26.42	26.14	26.49	25.06	26.59	27.33	26.48		28.07	26.09	27.42	26.68	26.53	26.77	25.59	25.57	25.73	26.68
rno-miR-320	14.56	14.98	15.21	15.31	13.54	14	14.03	14.36	14.41	15.67		14.1	14.18	14.92	14.76	14.43	15.38	15.18	15.45		15.13	14.06	16.24	15.52	15.81	15.34	15.32	15.06	14.83	14.98
rno-miR-323	12.41	13.05	13.04	12.65	11.49	11.31	11.18	11.43	10.56	12.1		11.54	9.59	9.81	10.85	9.33	11.65	11.7	12.02		12.94	11.14	12.28	11.57	11.72	11.52	11.39	11.37	6.47	11.3
rno-miR-324-3p	15.21	15.51	15.81	15.48	15.14	14.26	14.19	14.33	13.68	14.44		14.38	13.48	13.56	14.16	13.81	14.32	14.53	14.57		15.47	14.46	14.76	14.43	14.2	14	14.03	14.13	13.99	14.02
rno-miR-328	13.32	13.54	13.67	13.69	12.72	12.39	12.36	12.61	11.65	12		12.61	11.66	11.47	11.94	11.82	11.77	12.05	12.07		13.67	12.5	12.59	12.11	12.11	11.77	11.76	11.58	11.8	11.58
rno-miR-33	29.45	29.52	31.26	28.6	40	26.78	26.75	27.84	24.97	27.95		26.58	26.64	25.88	26.4	26.8	27.08	26.64	26.73		31.87	27.31	31.79	27.2	29.31	27.42	25.67	26.57	29.01	27.18
rno-miR-331	22.38	22.05	22.87	22.66	20.58	20.38	20.75	20.92	20.13	22.28		20.98	20.1	20.37	20.38	20.25	22.14	22.51	22.24		22.92	21.02	22.3	21.99	21.89	21.6	21.16	21.19	20.75	20.87
rno-miR-335	16.49	16.75	17.33	16.95	15.82	15.54	16.17	16.34	15.31	17.22		16.04	16.27	16.28	16.14	15.72	16.69	16.91	17.01		17.55	16.25	17.43	16.86	16.78	16.36	16.46	16.82	18.07	16.91
rno-miR-338	21.48	22.16	21.94	21.92	22.27	20.78	20.85	21.38	19.78	20.55		20.98	20.55	20.11	20.17	19.91	20.45	20.64	20.46		22.05	21.13	20.67	20.34	20.31	19.92	20.24	20.15	20.01	20.14
rno-miR-339	18.35	18.63	18.83	18.62	18.4	18.16	18.21	18.29	17.63	18.56		18.63	18.14	17.85	17.94	17.59	18.36	18.49	18.29		18.8	18.39	18.73	18.13	18.05	17.87	17.55	18.09	18.34	17.44
rno-miR-340	21.94	22.38	22.59	22.54	22.29	22.44	22.84	23.04	23.03	24.53		22.63	23.89	23.98	23.55	23.24	24.18	24.01	24.1		23.04	22.77	25.03	24.4	24.25	23.9	24.28	24.33	24.11	24.14
rno-miR-342	11.18	11.67	11.66	11.44	10.86	10.68	10.75	11.01	11	11.17		10.63	10.59	10.68	11.13	10.55	10.85	10.96	11.19		11.58	10.74	11.81	11.14	11.22	11.05	11.05	10.83	10.36	10.74
rno-miR-34a	19.97	20.44	20.01	20.19	18.61	18.52	18.41	18.4	16.66	18		18.56	17.24	17.01	16.94	17.08	17.45	17.58	17.67		20.04	18.72	17.56	17.44	17.33	17.04	16.82	17.11	16.4	16.71
rno-miR-34c	21.03	21.26	21.37	21.83	21.12	20.45	20.7	20.81	20.46	20.6		20.65	21.02	20.77	20.8	20.57	20.13	20.35	20.15		21.16	20.65	21.67	21.4	21.36	20.97	20.22	20.5	19.86	20.18
rno-miR-365	18.69	19.35	19.56	19.66	17.97	18.06	17.76	18.12	17.02	18.49		18.1	17.77	17.88	17.55	17.18	18.06	18.03	17.86		20	18.51	18.7	18.12	18.27	17.69	18.02	18.44	18.14	18.03
rno-miR-433	12.2	12.92	12.63	12.7	11.75	11.25	11.4	11.7	11.54	12.13		11.57	11.82	11.45	11.88	11.21	11.76	11.77	11.99		12.65	11.68	12.8	12.28	12.09	11.85	11.94	11.66	11.92	11.9
rno-miR-448	26.19	27.59	27.7	26.82	25.06	24.72	25.11	25.3	25.71	26.17		24.47	26.53	25.99	26.16	25.58	26.87	26.8	26.61		27.33	24.95	27.37	26.14	26.04	26.18	25.93	25.39	26.35	26.32
rno-miR-449	20.45	21	21.45	21.82	19.34	19.18	19.36	19.05	19.56	20.27		19.35	20	19.59	19.48	19.36	20.04	20.16	20.3		21.17	20.44	20.97	20.47	20.2	19.76	19.01	19.46	17.78	18.08
rno-miR-92	15.14	15.45	15.81	15.86	14.79	14.89	14.87	15.04	15.27	15.94		15.23	15.22	14.92	15.16	14.76	15.9	16.02	15.79		15.21	14.53	16.16	15.3	15.59	15.12	15.43	15.16	14.69	14.76
rno-miR-98	21.89	21.94	23.36	22.69	20.54	18.37	18.95	19.06	16.98	19.83		18.95	18.95	18.85	18.7	18.76	19.68	19.83	19.35		23.64	19.47	19.85	19.8	19.71	18.98	19.36	19.23	20.65	19.45
rno-miR-99b	13.63	14.2	14.23	14.15	13.14	12.9	12.8	13.09	12.44	13.34		12.87	12.38	12.3	12.78	12.52	12.91	13.24	13.13		14.34	12.77	13.41	12.58	12.88	12.63	12.83	12.46	12.47	12.31
rno-let-7a	12.72	12.99	12.6	12.98	12	11.73	11.69	12.15	11.55	12.62		11.41	11.57	11.59	12.43	12.2	12.57	12.71	12.85		12.54	12.15	13.78	12.75	12.45	12.39	12.32	11.86	12.77	12.42
rno-let-7f	15.81	15.94	16.19	15.64	14.64	14.39	15.04	15.08	15.36	16.14		14.88	13.87	14.66	15.89	15.2	16.07	16.08	15.95		15.67	14.59	16.32	16.07	15.69	15.52	16.34	15.61	2.97	15.38
rno-miR-124a	12.16	12.26	12.58	12.59	10.53	11.12	11.26	11.69	10.2	11.63		11.15	9.51	10.66	11.26	10.7	11.1	11.71	11.62		12.5	11.04	12.13	11.45	11.41	11.02	11.04	10.03	11.09	11.19
rno-miR-127	11.81	11.98	12.21	12.21	11	10.54	10.67	11.08	9.77	10.38		11.02	9.87	9.84	10.21	9.84	10.46	10.6	10.78		12.31	10.8	10.9	10.52	10.54	10.26	10.32	10.16	10.19	10.24
rno-miR-134	15.46	15.85	16.12	16.03	14.99	15.02	15.02	15.2	14.25	15.36		15.06	14.35	14.39	15.1	14.72	15.12	15.24	15.25		16.01	15.07	16	15.1	15.21	15.06	15.22	15.06	14.98	14.89
rno-miR-137	19.11	19.81	20.28	20.17	17.9	18.19	18.17	18.39	18.02	19.89		18.29	18.45	18.24	18.31	17.83	19.28	19.41	19.57		20.03	18.36	20.14	19.44	19.51	18.7	19.01	19.04	18.82	18.8
rno-miR-140	19.74	20.38	20.52	20.37	18.62	18.2	18.36	18.34	17.5	18.97		18.24	17.91	17.83	17.74	17.6	18.88	18.96	18.83		20.21	18.57	19.3	18.84	18.7	18.39	18.32	18.41	18.08	18.15
rno-miR-142-3p	29.17	40	30.75	35.94	28.75	27.59	28.62	30.64	25.69	26.95		27.27	25.63	26.24	26.83	25.61	26.64	26.69	26.8		32.8	29.03	28.88	27.17	27.69	25.79	26.52	25.79	26.63	25.75
rno-miR-153	40	29.71	32.3	40	28.52	25.94	25.09	25.48	22.56	24.43		27.85	24.23	25.2	24.17	24.27	23.68	24.16	24.15		27.51	28.33	24.71	24.88	23.15	23.08	22.62	23.31	22.98	23.05
rno-miR-187	13.05	13.15	13.42	13.32	13.27	13.17	13.19	13.31	13.53	14.36		13.15	13.76	13.75	14.67	13.73	13.75	13.85	14.02		13.27	13.22	15.85	14.68	14.89	14.77	13.99	13.33	13.47	13.51
rno-miR-192	18.43	18.47	19.07	19.06	17.08	17.4	17.44	17.68	15.27	18.35		17.78	17.65	17.25	17.37	17.08	18.2	18.3	18.32		18.8	17.77	18.37	17.64	17.61	17.5	17.78	17.71	17.17	17.51
rno-miR-203	24.49	24.57	25.19	25.14	23.56	23.52	23.62	23.7	22.77	24.24		23.53	23.07	23.01	23	22.64	24.08	24.15	24.18		24.72	23.86	24.28	23.54	23.16	23.26	23.22	23.31	22.65	23.05
rno-miR-204	17.32	17.88	18.12	17.71	16.66	16.38	16.75	17.07	16.54	17.54		16.48	17.05	16.91	17.05	16.56	17.22	17.27	17.29		18.18	17.24	18.22	17.5	17.34	17.23	17.23	17.4	16.71	17
rno-miR-221	13.12	13.36	13.29	13.33	12.07	11.71	11.51	11.92	10.97	12.16		12.09	8.7	10.82	11.26	10.91	11.98	12.09	12.28		13.5	12.07	12.28	11.55	11.62	11.37	11.41	11.33	11.25	11.19
rno-miR-324-5p	14.49	14.58	14.93	14.8	15.01	14.11	14.12	14.3	13.75	14.49		14.23	13.79	13.78	14.13	13.96	14.23	14.59	14.53		14.89	14.31	15.1	14.46	14.31	14.12	14.01	13.87	13.6	13.94
rno-miR-431	40	40	40	40	40	40	40	40	40	40		40	40	40	40	40	40	40	40		40	40	40	40	40	40	40	40	40	40
rno-miR-9	9.14	9.43	9.62	9.63	8.7	8.25	8.58	8.65	8.26	9.07		8.76	8.6	8.21	8.63	8.27	8.7	9.05	9.04		9.46	8.72	9.36	8.75	8.69	8.69	8.52	8.57	8.11	8.68
rno-miR-99a	15.79	16.27	16.54	16.46	15.45	15.31	15.41	15.74	14.38	16.12		15.6	15	14.5	14.84	14.58	15.25	15.9	15.96		16.32	15.53	15.43	14.75	14.93	14.81	15.3	15.16	17.96	16.18
rno-let-7d*	12.05	12.34	12.3	12.28	11.5	11.19	11.12	11.47	11.04	11.36		11.38	11.1	11	11.61	11.19	11.18	11.42	11.09		12.48	11.51	11.79	11.41	11.29	10.91	11.22	11.14	11.08	11.3
rno-miR-101b	19.33	19.3	20.22	20.18	18.66	18.76	18.83	19.02	18.29	20.07		18.63	19.06	19.01	18.66	18.12	19.46	19.83	19.81		20.17	18.6	20.19	19.34	19.32	18.72	18.66	19.23	19.36	18.53
rno-miR-10b	21.52	21.37	21.36	21.81	20.61	20.59	20.95	21	22	21.71		20.43	21.63	21.92	21.01	21.45	22.41	22	22.01		21.5	21.06	22.26	22.13	22.29	22.11	22.16	21.55	21.73	21.48
rno-miR-129	12.01	12.59	12.18	12.4	11.27	11.14	11.14	11.43	11.3	11		11.32	11.02	11.42	11.07	11.33	11.11	10.84	11.04		12.57	11.35	12.85	12.04	11.96	11.11	11.3	10.72	11.3	11.22
rno-miR-129*	13.2	13.61	13.99	14.03	12.25	12.62	12.85	13.2	12.93	13.34		12.55	13.32	13.56	13.66	13.11	12.87	13.25	13.33		14.4	12.89	14.48	14.08	14.14	13.68	13.9	13.94	14.66	14.44
rno-miR-140*	15.02	15.58	15.63	15.59	14.58	14.26	14.7	14.86	15.1	16.01		14.53	15.34	14.51	15.27	15.09	15.64	15.61	15.8		15.42	14.79	16.72	16.05	15.97	15.84	15.46	15.41	15.28	15.12
rno-miR-151	18.49	18.67	19.04	19.14	17.18	17.24	17.35	17.43	16.03	17.3		17.44	15.98	16.11	16.09	15.9	17.05	17.18	17.18		18.57	17.62	17.35	16.83	16.64	16.63	16.66	16.58	16.24	16.27
rno-miR-151*	17.9	18.33	18.47	18.47	17.3	17.18	17.3	17.32	16.75	17.82		17.47	17.09	17.04	17.11	16.96	17.5	17.63	17.73		18.2	17.58	17.76	17.12	17.07	16.92	17.28	17.25	17.14	17.25
rno-miR-20*	21.51	22.09	22.14	22.14	21.02	20.52	21.18	21.21	20.08	21.13		21.1	20.7	20.43	20.65	20.24	21.09	21.39	21.31		21.95	21.11	21.48	21.03	20.84	20.63	20.89	20.93	20.96	20.61
rno-miR-211	24.76	24.72	25.39	25.53	20.97	20.77	21.18	22.13	20.72	22.35		21.28	21.36	21.39	21.24	21.15	22.05	22.04	22.1		25.67	22	22.75	22.42	22.13	21.51	21.68	22.1	21.42	21.57
rno-miR-217	23.27	23.06	23.48	23.53	21.5	21.76	21.95	22.02	21.53	24.17		21.79	22.42	22.52	22.05	21.8	24.17	23.41	23.68		23.4	22.1	24.16	24.17	24.04	23.94	23.31	23.3	23.27	23.2
rno-miR-290	21.05	21.07	21.14	21.42	20.25	20.11	20.08	20.11	20.13	21.41		20.01	20.26	20.38	20.08	19.82	21.22	21.19	21.07		21.26	20.28	21.49	21.22	21.15	21.18	20.76	20.85	20.69	20.83
rno-miR-291-3p	24.19	23.77	24.42	24.15	23.15	22.78	22.96	22.92	22.68	24.32		22.96	23.31	23.29	22.9	23.22	24.09	24.06	24.21		24.07	23.01	24.24	24.57	24.18	23.96	23.91	24.08	23.91	23.84
rno-miR-291-5p	19.72	19.75	20.02	20.15	19.55	19.61	19.76	19.76	19.6	20.13		19.69	19.77	19.59	19.2	19.73	20.1	20.11	20.27		19.54	19.81	20.26	20.22	20.14	20	19.99	20.14	20.23	19.7
rno-miR-292-3p	22.31	22.43	22.4	22.58	21.32	21.27	21.77	21.46	21.63	22.97		21.46	21.79	21.7	21.54	22.02	22.48	22.56	22.92		22.26	21.69	23.01	22.55	22.73	22.52	22.37	22.19	22.78	22.05
rno-miR-292-5p	25.78	26.05	25.76	26.17	24.08	24	24.24	24.3	24.06	26.11		23.97	24.9	24.19	24.07	23.99	26	25.5	25.71		25.94	24.56	26.26	26.17	26.05	25.75	25.31	25.73	25.37	25.06
rno-miR-297	25.59	24.82	25.02	26.24	23.81	24.07	24.59	24.12	22.96	24.45		24.99	26.12	23.9	23.09	24.1	24.29	24.1	24.28		25.1	24.51	25.07	25.4	23.99	23.51	24.85	24.59	25.55	25.14
rno-miR-298	20.42	20.92	21.66	21.3	20.19	19.02	19.38	19.47	17.74	18.95		19.35	18.19	18.1	18.2	18.12	19.02	19.18	19.22		21.36	19.34	19.26	18.64	18.42	18.2	18.49	18.43	18.39	18.42
rno-miR-300	19.08	19.22	19.47	19.29	18.89	18.4	18.36	18.78	17.56	19.03		18.96	18.19	17.76	18.07	17.63	18.79	19.04	19.04		19.57	18.87	19.22	18.69	18.44	18.36	18.26	18.28	18.15	18.33
rno-miR-301	13.87	14.54	14.34	15.07	13.01	13.12	13.33	13.6	12.95	14.46		13.4	13.32	13.23	13.5	13.29	13.88	14.12	14.21		15	13.46	15.13	14.26	14.22	14.02	13.98	13.67	13.91	13.84
rno-miR-31	17.49	17.94	18.16	17.78	16.75	16.48	16.53	16.71	16.06	16.94		16.53	16.19	16.21	16.32	16.03	16.69	16.84	16.95		17.95	16.92	17.44	16.58	16.72	16.45	16.43	16.3	16.14	16.01
rno-miR-322	19.43	19.75	20.05	19.96	19.11	18.92	19.11	19.11	19.1	19.65		18.85	18.68	19.06	19.13	18.82	19.44	19.56	19.7		19.75	19.01	19.6	19.38	19.32	19.25	19.12	19.11	18.82	19.07
rno-miR-325	18	17.45	18.46	18.25	17.38	17.27	17.37	17.61	17.38	18.26		17.43	17.56	17.45	17.36	17.31	18.01	18.09	18.05		18.23	17.47	18.4	17.77	17.74	17.6	17.93	17.59	17.62	17.66
rno-miR-326	19.53	19.33	19.96	19.95	19.14	18.88	18.9	18.95	19.39	20.61		19.06	19.33	19.26	19.45	19.2	20.47	20.67	20.67		19.86	19.1	20.8	20.33	20.16	20.03	19.63	19.85	19.35	19.49
rno-miR-327	21.73	20.57	21.47	21.18	20.45	21.53	20.96	20.72	21.76	22.45		20.81	20.79	22.32	21.57	20.81	22.41	22.29	22.24		21.69	20.92	22.31	22.77	22.13	21.99	22.18	22.14	21.79	22.1
rno-miR-329	17.5	18.35	18.33	18.17	16.07	15.63	16.06	16.14	15.03	16.12		15.9	15.17	15.18	15.15	15.42	16.01	16.13	16.37		18.25	16.1	16.19	15.72	15.55	15.44	15.65	15.73	15.41	15.45
rno-miR-330	16.5	16.75	17.02	16.22	16.24	15.66	15.54	16.1	16.27	16.17		16.03	16.76	16.07	16.31	16.09	15.85	16.2	16.3		16.6	15.99	17.08	16.37	16.3	16.23	16.31	16.04	16.11	16.08
rno-miR-333	23.25	23.45	23.55	24.22	22.03	21.77	21.96	22.15	20.99	23.46		22.18	22.57	21.83	21.58	21.24	23.5	23.4	23.29		23.89	22.32	24.13	23.74	23.55	23.39	23.12	23.21	23.12	23.18
rno-miR-336	23.75	23.88	23.77	24.34	22.92	23.14	23.11	23.03	22.69	23.67		23.25	23.76	23.29	23.27	23.25	23.75	23.63	23.91		23.84	23.05	23.86	23.63	23.54	23.59	23.43	23.31	23.18	23.41
rno-miR-337	21.12	21.54	21.84	21.65	20.29	19.65	20.07	20.35	19.21	21.43		20.26	20.12	20.03	19.74	19.82	21.18	21.15	21.21		21.95	20.49	21.98	21.3	21.01	20.64	20.53	20.89	20.62	20.58
rno-miR-341	14.51	14.61	14.89	14.59	16.07	14.19	14.42	14.68	13.69	15.29		14.74	14.15	14.18	14.41	14.17	15.03	15.45	15.41		14.97	14.66	15.26	15.01	14.66	14.39	14.1	14.17	14.21	14.48
rno-miR-343	40	40	40	40	40	40	40	40	40	40		40	40	40	40	40	40	40	40		40	40	40	40	40	40	40	40	40	40
rno-miR-344	16.09	16.32	16.5	16.44	15.39	15.33	15.39	15.57	15.66	16.42		15.62	15.96	16.01	15.75	15.69	16.29	16.2	16.28		16.7	15.83	17.48	16.37	16.63	16.37	16.23	16.14	16.19	15.53
rno-miR-345	17.02	17.13	17.35	17.13	15.92	15.45	15.8	16.2	15.62	16.15		15.69	15.43	15.91	15.77	15.46	16.22	16.16	16.35		17.29	15.96	16.55	16.31	16.27	16	15.67	16.02	15.77	16.06
rno-miR-346	16.45	16.87	17	16.74	15.22	15.11	15.11	15.23	15.18	15.83		15.24	15.21	15.2	15.13	14.84	15.75	15.71	15.71		17.15	15.27	16.76	15.7	16.03	15.6	15.68	15.31	15.14	15.22
rno-miR-347	24.43	24.33	24.81	24.95	23.65	24.35	24.61	24.92	25.11	26.56		24.58	25.43	25.73	24.82	25.06	26.8	26.26	26.55		24.96	25	26.84	26.64	26.78	27.06	26.21	26.53	26.09	26.12
rno-miR-349	40	40	40	40	40	40	40	40	40	40		40	40	40	40	40	40	40	40		40	40	40	40	40	40	40	40	40	40
rno-miR-34b	20.63	21.12	21.25	21.37	20.27	20.34	20.49	20.45	20.46	20.23		20.38	21.31	21.03	20.65	20.76	20.02	19.99	20.26		20.92	20.58	21.28	21.04	20.78	20.66	20.16	20.19	20.14	20.01
rno-miR-350	19.56	20.13	20.52	20.22	19.15	19.1	19.36	19.39	18.74	19.89		19.04	18.94	18.79	18.88	18.51	19.4	19.71	19.84		20.46	19.23	20.01	19.43	19.32	19.14	19.25	19.42	19.22	19.39
rno-miR-351	18.89	19.32	19.2	19.4	18.18	18.05	18.34	18.24	18.2	18.88		18.16	18.88	18.35	18.3	18.05	18.97	18.81	18.59		19.04	17.96	19.19	18.47	18.63	18.49	18.17	18.23	17.84	17.95
rno-miR-352	15.56	15.64	16.04	16.02	14.48	13.74	14.31	14.66	14.56	15.5		14.76	14.82	13.94	14.78	14.33	15.12	15.38	15.3		15.82	14.77	15.41	14.95	15.06	14.98	15.25	14.62	14.69	15.01
rno-miR-421	27.63	27.83	27.85	28.3	24.09	23.31	24.04	24.36	23.04	24.89		24.41	23.46	23.47	23.65	23.28	24.28	25.11	24.91		29.5	24.53	25.03	24.54	24.64	24.06	24.05	24.27	24.19	24.68
rno-miR-424	22.08	22.54	22.75	22.92	21.18	20.96	21.21	21.43	20.81	22.21		21.24	21.33	21.15	21.06	20.83	21.8	22.03	22.08		22.61	21.3	22.07	21.39	21.37	21.31	21.08	21.06	20.8	21.11
rno-miR-429	40	38.87	40	40	31.13	37.43	40	37.11	32.52	40		38.91	35.73	36.55	31.25	30.03	40	36.49	40		40	40	37.44	38.79	35.78	40	40	40	40	39.41
rno-miR-450	23.2	23.48	23.41	23.85	22.06	21.96	22.32	22.13	21.12	23.46		22.34	21.89	21.76	21.43	21.65	22.65	22.87	22.63		23.37	22.35	22.86	22.4	22.28	21.85	21.69	21.69	21.46	21.22
rno-miR-451	26.04	26.18	26.64	27.16	25.34	25.17	25.91	25.76	25.62	26.29		25.4	26.45	26.03	25.68	25.35	26.16	26.32	26.48		26.48	25.86	27.17	27.25	26.43	25.96	26.23	26.5	26.65	26.47
rno-miR-483	22.63	22.77	22.51	23.04	22.78	22.55	22.91	23.03	25.53	23.8		22.69	28.36	24.22	24.45	23.67	23.71	23.38	23.66		22.65	22.84	24.91	24.3	24.53	24.11	24.31	24.44	23.43	23.6
rno-miR-7	29.39	27.27	32.58	30.08	23.63	24.17	23.88	24.93	23.63	25.35		24.48	23.6	23.46	23.53	22.94	24.63	24.59	24.91		30.49	24.14	26.59	24.64	24.79	25.12	24.3	23.77	23.75	25.32
rno-miR-7*	16.54	16.92	17.3	16.95	15.05	15.04	15.13	15.36	15.2	16.69		15.31	15.96	15.26	15.35	15.05	16.4	16.35	16.54		17.3	15.36	17.1	16.32	16.28	16.06	16.26	15.76	15.7	16.05
rno-miR-7b	36.69	33.91	40	40	40	27.38	25.76	28.33	29.7	30.4		28.51	40	31.46	40	40	26.91	28.89	30.29		40	29.5	30.69	28.66	28.73	27.44	27.92	26.34	28.99	28.37
rno-miR-93	14.6	15.13	15.29	14.69	14.08	13.98	14.13	14.27	14.24	14.59		14.08	14.81	13.56	14.1	13.91	14.42	14.44	14.51		15.04	14.18	15.12	14.46	14.36	14.14	14.38	13.87	13.57	13.91
rno-miR-96	26.54	27.97	27.61	28.07	26.32	25.67	26.05	26.55	26.67	27.96		26.36	27.57	27.21	27.72	27.69	27.86	27.28	27.51		27.12	26.16	28.53	29.53	27.94	27.31	25.99	25.85	27.01	26.6
